# Supplementary material for: Preload-Free Conformal Integration of Tactile Sensors on the Fingertip’s Curved Surface
Source: Biomimetics (Basel). 2026 Jan 12;11(1):64. doi: 10.3390/biomimetics11010064 (PMC12838850; doi:10.3390/biomimetics11010064)
Supplement: Supplementary file 1 [file biomimetics-11-00064-s001.zip]

Archive with 1 entries (1 files):
- biomimetics-4078432-supplementary.pdf
